# Supplementary material for: Improved Plaque-Induced Gingivitis in Students Using Calibrated Interdental Brushes: Results of a 3-Month Multicenter Educational Intervention
Source: J Clin Med. 2025 Aug 14;14(16):5738. doi: 10.3390/jcm14165738 (PMC12386892; doi:10.3390/jcm14165738)
Supplement: Supplementary file 1 [file jcm-14-05738-s001.zip]

Archive with 1 entries (1 files):
- jcm-3747378-supplementary.pdf
